# Supplementary material for: Yersinia pseudotuberculosis BarA-UvrY Two-Component Regulatory System Represses Biofilms via CsrB
Source: Front Cell Infect Microbiol. 2018 Sep 18;8:323. doi: 10.3389/fcimb.2018.00323 (PMC6153318; doi:10.3389/fcimb.2018.00323)
Supplement: Supplementary file 2 [file Table_2.XLSX]

## Sheet: Sheet1
Table of All Proteins more than 1.5 fold different in abundance in csrB mutant relative to wild-type
Gene Number	Gene Name	Predicted Function	Fold Change*
YPTB1885	-	Possible ThiF family	-3508.36
YPTB2791	yfgD	Putative arsenate reductase	-1532.07
YPTB2941	ureE	Urease accessory protein UreE	-1422.85
YPTB1022	ATCU	Putative Cu2+ exporting P-type ATPase	-1272.51
YPTB0912	-	UPF0345 protein YPTB0912	-1072.74
YPTB1660	-	Putative copper resistance protein	-992.124
YPTB3675	rpsK	30S ribosomal protein S11	-959.221
YPTB2215	-	Putative lipoprotein	-923.567
YPTB2616	accD	Acetyl-coenzyme A carboxylase carboxyl transferase subunit beta	-892.708
YPTB0095	rraA	Regulator of ribonuclease activity A	-740.566
YPTB1337	nfuA	Fe/S biogenesis protein NfuA	-628.664
YPTB0262	hemB	Delta-aminolevulinic acid dehydratase	-615.119
YPTB2712	zipA	Cell division protein ZipA homolog	-522.749
YPTB0663	tbpA	ABC transporter, periplasmic thiamine binding protein tbpA	-460.121
YPTB1399	trxB	Thioredoxin reductase	-442.426
YPTB1418	ihfB	Integration host factor subunit beta	-341.976
YPTB2698	-	Putative aminotransferase	-272.393
YPTB2337	pheS	Phenylalanine--tRNA ligase alpha subunit	-270.256
YPTB1112	-	Putative uncharacterized protein	-268.107
YPTB1061	-	Putative pertactin family virulence factor/autotransporter	-245.946
YPTB1014	wzz	O-antigen chain length determinant	-214.727
YPTB2636	fadJ	Fatty acid oxidation complex subunit alpha	-204.914
YPTB1329	fruB	PTS system, fructose-specific II component / phosphocarrier p	-191.984
YPTB0291	rsd	Regulator of sigma D	-180.604
YPTB2157	rnb	Exoribonuclease 2	-173.872
YPTB1395	infA	Translation initiation factor IF-1	-165.663
YPTB3017	gcvH	Glycine cleavage system H protein	-158.693
YPTB3973	atpB	ATP synthase subunit a	-147.588
YPTB2750	-	Putative uncharacterized protein	-143.852
YPTB0057	tdh	L-threonine 3-dehydrogenase	-139.845
YPTB0905	proA	Gamma-glutamyl phosphate reductase	-134.266
YPTB0249	-	Putative carboxymethylenebutenolidase	-133.744
YPTB2682	sfuA	ABC transporter, periplasmic iron(III)-binding protein	-130.063
YPTB1723	putA	Bifunctional PutA protein [includes: proline dehydrogenase an	-129.136
YPTB3545	-	Succinate-semialdehyde dehydrogenase	-127.236
YPTB2542	ompX	Putative outer membrane protein	-122.18
YPTB0654	-	Putative uncharacterized protein	-114.036
YPTB1268	-	Putative cI prophage repressor protein	-107.094
YPTB3418	rpoD	RNA polymerase sigma factor	-106.981
YPTB1414	serC	Phosphoserine aminotransferase	-97.9122
YPTB3957	-	ABC transporter, periplasmic amino acid binding protein	-97.7467
YPTB3498	elbB	Enhancing lycopene biosynthesis protein 2	-88.3121
YPTB3790	asd	Putative aspartate-semialdehyde dehydrogenase	-87.8034
YPTB2009	kdsA	2-dehydro-3-deoxyphosphooctonate aldolase	-86.469
YPTB3313	slyB	Putative lipoprotein	-86.1652
YPTB1071	-	Putative methylmalonate-semialdehyde dehydrogenase	-85.4297
YPTB1102	lptE	LPS-assembly lipoprotein LptE	-83.9896
YPTB0258	tatA	Sec-independent protein translocase protein TatA	-80.7856
YPTB1236	-	ABC type periplasmic choline/glycine/betaine binding protein	-79.9796
YPTB0294	hemE	Uroporphyrinogen decarboxylase	-79.6202
YPTB0648	-	Putative uncharacterized protein	-75.304
YPTB1212	-	UPF0194 membrane protein YPTB1212	-74.6315
YPTB0379	uvrA	UvrABC system protein A	-73.2515
YPTB1156	tolQ	TolQ colicin import protein	-72.1463
YPTB3207	gshB	Glutathione synthetase	-71.0458
YPTB2938	ureD	Urease accessory protein UreD	-70.9624
YPTB1025	-	Putative uncharacterized protein	-68.254
YPTB0845	yfiO	Outer membrane protein assembly factor BamD	-68.2323
YPTB2056	-	Putative lipoprotein	-67.949
YPTB1384	poxB	Pyruvate dehydrogenase [cytochrome]	-67.2505
YPTB0406	-	Putative lipoprotein	-67.1358
YPTB3945	rpmH	50S ribosomal protein L34	-65.4263
YPTB0277	secB	Protein-export protein SecB	-64.0498
YPTB2475	rpmF	50S ribosomal protein L32	-63.2033
YPTB2184	-	Putative exported protein	-62.7193
YPTB3008	-	Putative uncharacterized protein	-61.1665
YPTB1571	-	UPF0265 protein YPTB1571	-59.8858
YPTB0182	hemX	Putative uroporphyrin-III C-methyltransferase	-59.773
YPTB1438	pepN	Putative aminopeptidase N	-59.5774
YPTB2944	ureA	Urease subunit gamma	-58.9285
YPTB1227	-	Putative uncharacterized protein	-58.5275
YPTB0481	rbfA	Ribosome-binding factor A	-56.3772
YPTB1159	tolB	Protein TolB	-55.6555
YPTB1241	-	Probable arginine decarboxylase	-54.5675
YPTB1113	miaB	(Dimethylallyl)adenosine tRNA methylthiotransferase MiaB	-53.7605
YPTB0995	htpG	Chaperone protein HtpG	-52.6787
YPTB3187	zapA	Cell division protein ZapA	-52.4244
YPTB2745	ygiW	Putative exported protein	-52.2386
YPTB3666	fmt	Methionyl-tRNA formyltransferase	-51.8035
YPTB0165	rhlB	ATP-dependent RNA helicase RhlB	-51.2485
YPTB2330	arnB	UDP-4-amino-4-deoxy-L-arabinose--oxoglutarate aminotransferase	-50.4662
pYptb0037	parA	Plasmid partitioning protein	-50.0263
YPTB0371	-	Putative regulatory protein	-48.2506
YPTB3388	-	Putative aldo/keto reductase family protein	-48.1447
YPTB0112	argH	Argininosuccinate lyase	-48.0025
YPTB3192	yggE	Putative exported protein	-47.933
YPTB2779	yebF	Protein YebF	-46.5685
YPTB3210	-	Putative carbon-nitrogen hydrolase	-46.5065
YPTB0457	mpl	UDP-N-acetylmuramate:L-Ala-D-Glu-meso-diaminopime late ligase	-46.4228
YPTB2585	nuoC	NADH-quinone oxidoreductase subunit C/D	-46.3616
YPTB0959	clpP	ATP-dependent Clp protease proteolytic subunit	-46.0594
YPTB1032	purE	N5-carboxyaminoimidazole ribonucleotide mutase	-45.9015
YPTB3538	rnk	Regulator of nucleoside diphosphate kinase	-45.8735
YPTB0111	argB	Acetylglutamate kinase	-45.7283
YPTB3649	pgi	Glucose-6-phosphate isomerase	-45.5264
YPTB2939	ureG	Urease accessory protein UreG	-45.4857
YPTB2949	-	ABC transporter, periplasmic nickel/di-oligopepetide binding protein	-45.3144
YPTB3700	bfr	Bacterioferritin	-44.7478
YPTB2838	yfgL	Outer membrane protein assembly factor BamB	-44.3131
YPTB2059	minE	Cell division topological specificity factor	-43.9043
YPTB0136	ilvE	Branched-chain amino acid aminotransferase	-43.8806
YPTB2714	cysK	Cysteine synthase	-43.6775
YPTB2031	cutC	Copper homeostasis protein CutC	-43.0679
YPTB0427	hflK	Putative membrane protein	-42.3176
YPTB3281	-	Putative uncharacterized protein	-41.7242
YPTB0221	ftsY	Signal recognition particle receptor FtsY	-40.8403
YPTB0848	clpB	ATP-dependent protease, Hsp 100, part of novel multi-chaperone system with DnaK, DnaJ, and GrpE	-40.6287
YPTB3689	rpsQ	30S ribosomal protein S17	-40.6211
YPTB1377	artI	ABC transporter, periplasmic arginine-binding protein artI	-40.0076
YPTB0015	-	Putative uncharacterized protein	-39.8768
YPTB0048	rpmG	50S ribosomal protein L33	-39.6291
YPTB0266	fadA	3-ketoacyl-CoA thiolase	-39.5803
YPTB0583	deoB	Phosphopentomutase	-38.7497
YPTB1795	rdgC	Recombination-associated protein RdgC 1	-38.3332
YPTB1339	-	Putative LysR-family transcriptional regulatory protein	-37.7491
YPTB2889	era	GTPase Era	-37.4726
YPTB3407	hldE	Bifunctional protein HldE	-37.3313
YPTB1052	-	Putative aldo/keto reductase	-37.305
YPTB0688	murG	UDP-N-acetylglucosamine--N-acetylmuramyl-(pentapeptide) pyrophosphoryl-undecaprenol N-acetylglucosamine transferase	-37.2825
YPTB2845	ndk	Nucleoside diphosphate kinase	-36.1918
YPTB1161	-	Conserved putative exported protein	-36.0091
YPTB2049	zwf	Glucose-6-phosphate 1-dehydrogenase	-35.9754
YPTB1151	cydA	Cytochrome D ubiquinol oxidase subunit I	-35.2305
YPTB2496	-	Putative uncharacterized protein	-35.1861
YPTB0267	fadB	Fatty acid oxidation complex subunit alpha	-34.8408
YPTB2820	-	Putative protease	-34.5185
YPTB3220	-	Putative uncharacterized protein	-33.9395
YPTB0456	fbp	Fructose-1,6-bisphosphatase class 1	-33.872
YPTB3190	rpiA1	Ribose-5-phosphate isomerase A 1	-33.7371
YPTB0374	qor	Quinone oxidoreductase	-33.7131
YPTB3038	tas	Putative aldo/keto reductase-family protein	-33.6277
YPTB0246	maeA	NAD-dependent malic enzyme	-33.3931
YPTB2979	cutF	Putative copper homeostasis lipoprotein	-33.2537
YPTB0961	lon	Lon protease	-33.2333
YPTB0636	lptD	LPS-assembly protein LptD	-33.0416
YPTB0965	ybaW	Putative uncharacterized protein ybaW	-32.9904
YPTB0749	htrA	Periplasmic serine protease Do, heat shock protein	-32.3802
YPTB3489	yqjG	Possible glutathione S-transferase	-32.3373
YPTB3527	yhbH	Putative sigma N modulation factor	-32.108
YPTB0751	relA	(P)ppGpp synthetase I (GTP pyrophosphokinase)	-32.0904
YPTB3416	rpsU	30S ribosomal protein S21	-31.9059
YPTB2328	arnA	Bifunctional polymyxin resistance protein ArnA	-31.7469
YPTB1240	-	Putative cationic amino acid permease	-31.6806
YPTB0714	aceF	Pyruvate dehydrogenase, dihydrolipoyltransacetylase component	-31.3968
YPTB2635	skp	Chaperone protein skp	-31.273
YPTB2180	add	Adenosine deaminase	-31.1021
YPTB0604	thrC	Threonine synthase	-31.0674
YPTB2862	suhB	Putative inositol monophosphatase family protein	-30.9474
YPTB0391	-	Putative exported protein	-30.7992
YPTB3971	atpF	ATP synthase subunit b	-30.7658
YPTB2892	lepA	Elongation factor 4	-30.7198
YPTB0467	obg	GTPase obg	-30.6097
YPTB0584	deoD	Purine nucleoside phosphorylase DeoD-type	-30.517
YPTB3965	glmU	Bifunctional protein GlmU	-30.3134
YPTB2143	acnA	Aconitate hydratase 1	-30.2476
YPTB0782	-	Putative dihydroxyacetone kinase	-30.1087
YPTB0114	hasF	ABC-transporter outer membrane efflux component	-29.7335
YPTB0097	hslU	ATP-dependent protease ATPase subunit HslU	-29.6801
YPTB0448	-	Putative exported protein	-29.5692
YPTB3496	-	Putative exported protein	-29.2599
YPTB0576	osmY	Hyperosmotically inducible periplasmic protein, RpoS-dependent stationary phase gene	-29.18
YPTB3078	manX	PTS system, mannose-specific IIAB component	-29.1481
YPTB2783	dapA	Dihydrodipicolinate synthase	-29.1461
YPTB3970	atpH	ATP synthase subunit delta	-29.1366
YPTB3511	degQ	Protease	-29.0966
YPTB1376	ascD	CDP-6-deoxy-L-threo-D-glycero-4-hexulose-3-dehydrase reductase	-28.8303
YPTB3818	gor	Glutathione reductase	-28.6555
YPTB0923	-	Probable short-chain dehydrogenase	-28.536
YPTB2288	slyA	Transcriptional regulator SlyA	-28.3433
YPTB2593	-	Putative haloacid dehalogenase-like hydrolase	-28.288
YPTB2472	fabD	Malonyl CoA-acyl carrier protein transacylase	-28.2481
YPTB0823	recA	Protein RecA	-27.7931
YPTB0268	pepQ	Xaa-Pro dipeptidase	-27.7372
YPTB3964	glmS	Glucosamine--fructose-6-phosphate aminotransferase [isomerizing]	-27.6963
YPTB2794	upp	Uracil phosphoribosyltransferase	-27.6889
YPTB3852	hutU	Urocanate hydratase	-27.688
YPTB2336	pheT	Phenylalanine--tRNA ligase beta subunit	-27.5482
YPTB2377	proQ	ProP effector	-27.4938
YPTB2781	purC	Phosphoribosylaminoimidazole-succinocarboxamide synthase	-27.4854
YPTB0649	-	Putative uncharacterized protein	-27.3975
YPTB0074	pfkA	6-phosphofructokinase	-27.3063
YPTB1053	-	Putative aldo/keto reductase	-27.2655
YPTB1124	fur	Ferric uptake regulator	-27.2329
YPTB1150	sucD	Succinyl-CoA ligase [ADP-forming] subunit alpha	-27.1374
YPTB3174	-	tRNA-modifying protein YgfZ	-27.1182
YPTB1256	gyrA	DNA gyrase subunit A	-26.8836
YPTB0201	pldA	Phospholipase A	-26.7545
YPTB2978	proS	Proline--tRNA ligase	-26.494
YPTB1353	der	GTPase Der	-26.4508
YPTB2473	fabH	3-oxoacyl-[acyl-carrier-protein] synthase 3	-26.3375
YPTB2227	-	Putative exported protein	-26.2841
YPTB2318	ppsA	Phosphoenolpyruvate synthase	-26.1092
YPTB3950	-	Putative reductase YPTB3950	-26.0807
YPTB0444	fklB	Peptidyl-prolyl cis-trans isomerase	-25.8228
YPTB3404	ribB	3,4-dihydroxy-2-butanone 4-phosphate synthase	-25.8082
YPTB0996	adk	Adenylate kinase	-25.7139
YPTB0842	tyrA	T-protein	-25.641
YPTB3026	ptrA	Protease III	-25.6101
YPTB3712	slyD	Peptidyl-prolyl cis-trans isomerase	-25.5835
YPTB3685	rpsN	30S ribosomal protein S14	-25.5446
YPTB0428	hflC	Putative membrane protein	-25.3244
YPTB0405	groL	60 kDa chaperonin	-25.259
YPTB0935	ribH	6,7-dimethyl-8-ribityllumazine synthase	-25.2324
YPTB0483	rpsO	30S ribosomal protein S15	-25.204
YPTB0056	kbl	2-amino-3-ketobutyrate coenzyme A ligase	-25.1537
YPTB3163	lysS	Lysine--tRNA ligase	-25.094
YPTB2879	purL	Phosphoribosylformylglycinamidine synthase	-24.9572
YPTB0611	dnaK	Chaperone protein DnaK	-24.7155
YPTB0357	terE	Tellurium resistance protein	-24.7121
YPTB1254	nrdA	Ribonucleoside-diphosphate reductase	-24.6024
YPTB0265	fadI	3-ketoacyl-CoA thiolase	-24.5954
YPTB0432	rnr	Ribonuclease R	-24.5485
YPTB3195	fbaA	Fructose-bisphosphate aldolase class II	-24.5316
YPTB0354	terB	Tellurite resistance protein	-24.3685
YPTB2248	ldhA	D-lactate dehydrogenase	-24.3458
YPTB3783	glgP	Phosphorylase	-24.2629
YPTB2479	rne	Ribonuclease E	-24.2473
YPTB3892	xylB	Xylulose kinase	-24.2429
YPTB1146	sdhB	Succinate dehydrogenase iron-sulfur protein	-24.2011
YPTB0497	-	Putative acetyltransferase	-24.0628
YPTB2101	hns	DNA-binding protein Hns	-24.0452
YPTB1358	grxA	Glutaredoxin 1	-23.6696
YPTB0697	secA	Protein translocase subunit SecA	-23.3086
YPTB0747	mtnN	5-methylthioadenosine/S-adenosylhomocysteine nucleosidase	-23.2923
YPTB1246	katA	Catalase	-23.2721
YPTB2832	guaA	GMP synthase [glutamine-hydrolyzing]	-23.0557
YPTB0110	argC	N-acetyl-gamma-glutamyl-phosphate reductase	-22.9363
YPTB2148	-	Putative uncharacterized protein	-22.8301
YPTB1120	nagE	Pts system, N-acetylglucosamine-specific IIABC component	-22.8139
YPTB2185	manA	Mannose-6-phosphate isomerase	-22.8135
YPTB3686	rplE	50S ribosomal protein L5	-22.7633
YPTB3764	ompR	Transcriptional regulatory protein	-22.7494
YPTB0413	frdA	Fumarate reductase flavoprotein subunit	-22.6953
YPTB3542	-	UPF0307 protein YPTB3542	-22.5652
YPTB3068	-	Putative carbonic anhydrase	-22.5154
YPTB3076	aguA	Putative agmatine deiminase	-22.4212
YPTB2001	prsA	Ribose-phosphate pyrophosphokinase	-22.2823
YPTB1001	ddhC	Putative CDP-4-keto-6-deoxy-D-glucose-3-dehydratase	-22.2649
YPTB1121	glnS	Glutamine--tRNA ligase	-22.1044
YPTB2923	pgm	Phosphoglucomutase	-22.0754
YPTB3203	metK	S-adenosylmethionine synthase	-22.0705
YPTB2817	bamE	Outer membrane protein assembly factor BamE	-21.9641
YPTB2626	fabB	3-oxoacyl-[acyl-carrier-protein] synthase I	-21.928
YPTB3676	rpsM	30S ribosomal protein S13	-21.8738
YPTB1434	aspC	Aspartate aminotransferase	-21.8148
YPTB3180	gcvP	Glycine dehydrogenase [decarboxylating]	-21.6814
YPTB0853	trxC	Thioredoxin 2, redox factor	-21.6253
YPTB0477	secG	Protein-export membrane protein segG	-21.6127
YPTB1989	-	Putative exported protein	-21.5446
YPTB2943	ureB	Urease subunit beta	-21.4631
YPTB1145	sdhA	Succinate dehydrogenase flavoprotein subunit	-21.4499
YPTB0548	lsrF	Uncharacterized aldolase LsrF	-21.4298
YPTB0963	ppiD	Peptidyl-prolyl cis-trans isomerase, for periplasmic folding of outer membrane proteins	-21.3425
YPTB2546	dps	DNA protection during starvation protein	-21.1453
YPTB2987	accA	Acetyl-coenzyme A carboxylase carboxyl transferase subunit alpha	-21.1011
YPTB3510	-	Putative membrane protein	-21.0606
YPTB3851	hutH	Histidine ammonia-lyase	-21.0151
YPTB2942	ureC	Urease subunit alpha	-20.9571
YPTB0171	rffD	Putative UDP-glucose/GDP-mannose dehydrogenase	-20.864
YPTB3194	-	MscS family mechanosensitive ion channel	-20.8585
YPTB0690	ddl	D-alanine--D-alanine ligase	-20.8072
YPTB0102	rpmE	50S ribosomal protein L31	-20.8066
YPTB2852	pepB	Peptidase B	-20.8035
YPTB1380	-	Putative lipoprotein	-20.7718
YPTB0720	speE	Spermidine synthase	-20.6325
YPTB2281	gst	Glutathione S-transferase	-20.5644
YPTB2414	cspC	Cold shock protein	-20.3891
YPTB1553	gnd	6-phosphogluconate dehydrogenase, decarboxylating	-20.325
YPTB1330	fruK	1-phosphofructokinase	-20.2984
YPTB0549	lsrB	Autoinducer 2-binding protein LsrB	-20.2931
YPTB1026	-	Putative thioredoxin	-20.2497
YPTB2060	minD	Site-determining protein	-20.2403
YPTB3916	glyS	Glycine--tRNA ligase beta subunit	-20.1213
YPTB0524	-	ABC transporter, periplasmic oligo-dipeptide/nickel binding protein	-20.1186
YPTB2341	infC	Translation initiation factor IF-3	-20.0627
YPTB1659	ftnA	Ferritin	-20.0166
YPTB0484	pnp	Polyribonucleotide nucleotidyltransferase	-20.0103
YPTB3202	speA	Biosynthetic arginine decarboxylase	-19.9291
YPTB0716	acnB	Aconitate hydratase 2	-19.9231
YPTB2707	gltX	Glutamate--tRNA ligase	-19.9132
YPTB0617	ileS	Isoleucine--tRNA ligase	-19.9028
YPTB0025	bipA	Putative GTPase	-19.8774
YPTB3826	cdh	CDP-diacylglycerol pyrophosphatase	-19.8294
YPTB3525	yhbG	Probable ABC transporter ATP-binding protein	-19.7414
YPTB3182	gcvT	Aminomethyltransferase	-19.6843
YPTB3669	mscL	Large-conductance mechanosensitive channel	-19.6483
YPTB3673	rpoA	DNA-directed RNA polymerase subunit alpha	-19.4343
YPTB0955	yajG	Putative lipoprotein	-19.4104
YPTB3966	atpC	ATP synthase epsilon chain	-19.3998
YPTB2306	pykF	Pyruvate kinase	-19.2663
YPTB2803	ppx	Putative exopolyphosphatase	-19.1349
YPTB1167	psiF	Putative starvation-inducible protein	-19.0424
YPTB0623	carA	Carbamoyl-phosphate synthase small chain	-19.0379
YPTB0480	infB	Translation initiation factor IF-2	-19.0288
YPTB0299	purD	Phosphoribosylamine--glycine ligase	-18.9741
YPTB1404	serS	Serine--tRNA ligase	-18.9643
YPTB0486	deaD	Cold-shock dead-box protein A	-18.9368
YPTB2050	eda	KHG/KDPG aldolase	-18.91
YPTB2297	-	Glutaredoxin	-18.8305
YPTB0825	alaS	Alanine--tRNA ligase	-18.8232
YPTB3704	rpsG	30S ribosomal protein S7	-18.8009
YPTB2819	-	Putative uncharacterized protein	-18.7944
YPTB0081	tpiA	Triosephosphate isomerase	-18.7591
YPTB2089	-	Putative nitroreductase	-18.7516
YPTB2482	pyrC	Dihydroorotase	-18.7377
YPTB3940	gyrB	DNA gyrase subunit B	-18.633
YPTB3506	sspA	Putative stringent starvation protein A	-18.5
YPTB1668	-	Invasin	-18.4848
YPTB0092	-	Putative uncharacterized protein	-18.4562
YPTB3531	pyrB	Aspartate carbamoyltransferase	-18.4287
YPTB0108	ppc	Phosphoenolpyruvate carboxylase	-18.35
YPTB3590	yghU	Putative glutathione S-transferase	-18.2575
YPTB0830	luxS	S-ribosylhomocysteine lyase	-18.1183
YPTB2036	aspS	Aspartate--tRNA ligase	-18.0463
YPTB2583	nuoF	NADH dehydrogenase I chain F	-18.0215
YPTB0612	dnaJ	Chaperone protein DnaJ	-17.9481
YPTB3694	rpsS	30S ribosomal protein S19	-17.9388
YPTB0476	glmM	Phosphoglucosamine mutase	-17.8631
YPTB3507	rpsI	30S ribosomal protein S9	-17.727
YPTB1147	sucA	2-oxoglutarate dehydrogenase E1 component	-17.7114
YPTB0055	hldD	ADP-L-glycero-D-manno-heptose-6-epimerase	-17.7033
YPTB1535	-	Putative uncharacterized protein	-17.6629
YPTB1436	asnS	Asparagine--tRNA ligase	-17.609
YPTB0404	groS	10 kDa chaperonin	-17.5925
YPTB3225	-	Probable Fe(2+)-trafficking protein	-17.5852
YPTB1632	manZ	PTS system, mannose-specific IID component	-17.5611
YPTB3049	-	Putative exported protein	-17.4991
YPTB3504	-	Putative exported protein	-17.4658
YPTB2857	iscR	HTH-type transcriptional regulator IscR	-17.4535
YPTB0426	hfq	Protein hfq	-17.3896
YPTB2975	-	Lipoprotein	-17.3717
YPTB2700	glk	Glucokinase	-17.3679
YPTB2082	-	Putative uncharacterized protein	-17.3458
YPTB0624	carB	Carbamoyl-phosphate synthase large chain	-17.3435
YPTB2080	-	Putative uncharacterized protein	-17.3343
YPTB1141	grpE	Protein GrpE	-17.2995
YPTB2453	-	Putative uncharacterized protein	-17.2578
YPTB3734	ppiA	Peptidyl-prolyl cis-trans isomerase	-17.2411
YPTB0658	rapA	RNA polymerase-associated protein RapA	-17.1349
YPTB0958	tig	Trigger factor	-17.1044
YPTB3584	pcp	Outer membrane lipoprotein	-17.0973
YPTB0036	rpoZ	DNA-directed RNA polymerase subunit omega	-17.0201
YPTB2195	ydfG	Probable oxidoreductase in dcp-nohA intergenic region	-17.0134
YPTB3185	pepP	Proline-specific aminopeptidase	-16.9931
YPTB2582	nuoG	NADH dehydrogenase I chain G	-16.9888
YPTB0474	ftsH	ATP-dependent zinc metalloprotease FtsH	-16.9503
YPTB2995	bamA	Outer membrane protein assembly factor BamA	-16.9343
YPTB0447	cysQ	Inositol monophosphatase family protein	-16.8837
YPTB0441	rplI	50S ribosomal protein L9	-16.8474
YPTB1656	ptrB	Oligopeptidase B	-16.8323
YPTB0529	valS	Valine--tRNA ligase	-16.8149
YPTB3968	atpG	ATP synthase gamma chain	-16.8109
YPTB3925	sodA	Superoxide dismutase	-16.719
YPTB2416	-	Probable Zinc-binding dehydrogenase	-16.6384
YPTB3572	accC	Biotin carboxylase	-16.6076
YPTB2833	guaB	Inosine-5-monophosphate dehydrogenase	-16.5881
YPTB0167	rho	Transcription termination factor Rho	-16.5553
YPTB3761	hslO	33 kDa chaperonin	-16.5546
YPTB0041	rph	Ribonuclease PH	-16.4985
YPTB0281	rplJ	50S ribosomal protein L10	-16.4732
YPTB1250	-	CinA-like protein	-16.4661
YPTB1166	gpmA	2,3-bisphosphoglycerate-dependent phosphoglycerate mutase	-16.465
YPTB3710	fkpA	Peptidyl-prolyl cis-trans isomerase	-16.463
YPTB3665	def	Peptide deformylase	-16.4484
YPTB0280	rplA	50S ribosomal protein L1	-16.365
YPTB3508	rplM	50S ribosomal protein L13	-16.3645
YPTB2869	glyA	Serine hydroxymethyltransferase	-16.3487
YPTB0352	terZ	Tellurium resistance protein	-16.3171
YPTB2717	crr	PTS system, glucose-specific IIA component, permease	-16.1381
YPTB1534	metG	Methionine--tRNA ligase	-16.0092
YPTB3198	tktA	Transketolase 1	-15.9754
YPTB2905	pcp	Pyrrolidone-carboxylate peptidase	-15.9428
YPTB3703	fusA	Elongation factor G	-15.9222
YPTB0479	nusA	N utilization substance protein A	-15.8278
YPTB2715	ptsH	PTS system, phosphocarrier protein	-15.8272
YPTB0300	purH	Bifunctional purine biosynthesis protein PurH	-15.7617
YPTB0742	hemL	Glutamate-1-semialdehyde 2,1-aminomutase	-15.6888
YPTB0794	map	Methionine aminopeptidase	-15.6746
YPTB1998	ychF	Putative uncharacterized protein ychF	-15.6643
YPTB3196	pgk	Phosphoglycerate kinase	-15.6287
YPTB0145	ilvC	Ketol-acid reductoisomerase	-15.6279
YPTB0062	grxC	Glutaredoxin	-15.4802
YPTB0738	mrcB	Bifunctional multimodular MrcB: tglycosyl transferase of penicillin-binding protein 1b	-15.4697
YPTB0546	-	Putative glycoprotein/receptor	-15.428
YPTB2178	-	Putative oxidoreductase	-15.3799
YPTB0284	rpoC	DNA-directed RNA polymerase subunit beta	-15.3772
YPTB0755	eno	Enolase	-15.3113
YPTB0960	clpX	ATP-dependent Clp protease ATP-binding subunit ClpX	-15.2907
YPTB0248	metE	5-methyltetrahydropteroyltriglutamate--homocysteine methyltransferase	-15.2874
YPTB0276	tuf1	Elongation factor Tu 1	-15.1787
YPTB1149	sucC	Succinyl-CoA ligase [ADP-forming] subunit beta	-15.171
YPTB3812	uspA	Universal stress protein A	-15.1597
YPTB0166	trxA	Thioredoxin	-15.1345
YPTB3003	rpsB	30S ribosomal protein S2	-15.1239
YPTB3596	-	ABC transporter, periplasmic sugar binding protein	-15.0571
YPTB0756	sodC	Superoxide dismutase [Cu-Zn]	-15.0513
YPTB1439	pyrD	Dihydroorotate dehydrogenase (quinone)	-14.8915
YPTB1168	galM	Aldose 1-epimerase (Mutarotase)	-14.8816
YPTB3683	rplF	50S ribosomal protein L6	-14.7813
YPTB3693	rplV	50S ribosomal protein L22	-14.7736
YPTB2795	purM	Phosphoribosylformylglycinamidine cyclo-ligase	-14.773
YPTB0693	ftsZ	Cell division protein FtsZ	-14.7141
YPTB1299	rplY	50S ribosomal protein L25	-14.6934
YPTB0250	udp	Uridine phosphorylase	-14.6892
YPTB0635	surA	Chaperone SurA	-14.6634
YPTB3485	-	Putative membrane associated protein	-14.5717
YPTB1728	wrbA	Flavoprotein WrbA	-14.5301
YPTB1517	-	Probable alcohol dehydrogenase / formaldehyde dehydrogenase ()	-14.4635
YPTB0698	mutT	7,8-dihydro-8-oxoguanine-triphosphatase, prefers dGTP	-14.4307
YPTB1417	rpsA	30S ribosomal protein S1	-14.4087
YPTB1104	-	Putative uncharacterized protein	-14.3926
YPTB0929	yajC	Putative preprotein translocase IISP family, membrane subunit	-14.3901
YPTB3695	rplB	50S ribosomal protein L2	-14.3766
YPTB3917	yiaF	Putative exported protein	-14.3302
YPTB3672	rplQ	50S ribosomal protein L17	-14.3055
YPTB1116	nagD	Putative N-acetylglucosamine metabolism protein	-14.2825
YPTB2716	ptsI	Phosphoenolpyruvate-protein phosphotransferase	-14.2798
YPTB1169	galK	Galactokinase	-14.2795
YPTB1165	aroG	Phospho-2-dehydro-3-deoxyheptonate aldolase	-14.2753
YPTB0282	rplL	50S ribosomal protein L7/L12	-14.1789
YPTB2299	sodB	Superoxide dismutase	-14.1748
YPTB3674	rpsD	30S ribosomal protein S4	-14.159
YPTB3731	argD	Acetylornithine/succinyldiaminopimelate aminotransferase	-14.1133
YPTB0715	lpdA	Dihydrolipoyl dehydrogenase	-14.1029
YPTB2470	acpP	Acyl carrier protein	-14.0954
YPTB0590	yjjK	Putative ABC drug efflux transporter, fused ATP binding domains	-14.0943
YPTB3702	tuf2	Elongation factor Tu 2	-13.9727
YPTB0212	drcB	Putative lipoprotein	-13.924
YPTB1034	ppiB	Peptidyl-prolyl cis-trans isomerase	-13.9212
YPTB0657	-	Putative uncharacterized protein	-13.9169
YPTB3969	atpA	ATP synthase subunit alpha	-13.8605
YPTB1103	leuS	Leucine--tRNA ligase	-13.6666
YPTB2149	pyrF	Orotidine 5-phosphate decarboxylase	-13.6513
YPTB2425	-	Putative uncharacterized protein	-13.6021
YPTB2140	topA	DNA topoisomerase	-13.6006
YPTB2839	yfgM	Putative membrane protein	-13.5554
YPTB0561	-	Putative uncharacterized protein	-13.5213
YPTB1717	yedY	Sulfoxide reductase catalytic subunit YedY	-13.5167
YPTB1718	fliY	Putative cystine-binding periplasmic protein	-13.4582
YPTB2471	fabG	3-oxoacyl-[acyl-carrier protein] reductase	-13.4445
YPTB1074	-	Putative ABC type sugar-binding periplasmic protein	-13.4291
YPTB0283	rpoB	DNA-directed RNA polymerase subunit beta	-13.3564
YPTB0017	dsbA	Thiol:disulfide interchange protein DsbA	-13.3474
YPTB1579	argG	Argininosuccinate synthase	-13.3297
YPTB0643	-	Putative uncharacterized protein	-13.2841
YPTB3914	tal	Transaldolase	-13.0892
YPTB3697	rplD	50S ribosomal protein L4	-13.0884
YPTB0408	efp	Elongation factor P	-13.0757
YPTB0089	zapB	Cell division protein ZapB	-13.0513
YPTB2934	kch	Putative potassium channel protein, VIC superfamily	-12.9883
YPTB2261	tpx	Probable thiol peroxidase	-12.9805
YPTB3733	-	Putative uncharacterized protein	-12.9357
YPTB1435	-	General Bacterial Porin (GBP) family protein	-12.8929
YPTB0951	cyoB	Cytochrome o ubiquinol oxidase subunit I	-12.8902
YPTB0064	gpsA	Glycerol-3-phosphate dehydrogenase [NAD(P)+]	-12.8307
YPTB3692	rpsC	30S ribosomal protein S3	-12.7757
YPTB0615	rpsT	30S ribosomal protein S20	-12.5807
YPTB1379	-	Chorismate mutase	-12.5528
YPTB0962	hupB	DNA-binding protein HU-beta, NS1 (HU-1)	-12.5503
YPTB2481	-	Putative uncharacterized protein	-12.5429
YPTB3679	rplO	50S ribosomal protein L15	-12.5127
YPTB0952	cyoA	Cytochrome o ubiquinol oxidase subunit II	-12.5069
YPTB0713	aceE	Pyruvate dehydrogenase E1 component	-12.4602
YPTB0024	glnA	Glutamine synthetase	-12.4312
YPTB0278	nusG	Transcription antitermination protein nusG	-12.4183
YPTB3698	rplC	50S ribosomal protein L3	-12.3902
YPTB0601	arcA	Response regulator (OmpR family), in two-component regulatory system with ArcB (Or CpxA), regulates genes in aerobic respiration	-12.3426
YPTB3967	atpD	ATP synthase subunit beta	-12.3349
YPTB2367	kdgR	IclR-family transcriptional regulatory protein	-12.3238
YPTB2388	-	Putative uncharacterized protein	-12.296
YPTB0834	rpsP	30S ribosomal protein S16	-12.2411
YPTB3565	mreB	Rod shape-determining protein MreB	-12.2094
YPTB3000	frr	Ribosome-recycling factor	-12.2035
YPTB1171	galE	UDP-glucose 4-epimerase	-12.2026
YPTB0044	dut	Deoxyuridine 5-triphosphate nucleotidohydrolase	-12.1649
YPTB2376	prc	Tail-specific protease	-12.1391
YPTB1142	gltA	Citrate synthase	-12.0919
YPTB1148	sucB	Dihydrolipoamide succinyltransferase component of 2-oxoglutar	-12.0501
YPTB2935	-	Putative exported protein	-12.05
YPTB2038	-	Probable transcriptional regulatory protein YPTB2038	-12.0287
YPTB0356	terD	Tellurium resistance protein	-12.0186
YPTB2111	cmk	Cytidylate kinase	-11.9654
YPTB3690	rpmC	50S ribosomal protein L29	-11.8833
YPTB0264	ubiD	3-octaprenyl-4-hydroxybenzoate carboxy-lyase	-11.8648
YPTB2335	ihfA	Integration host factor subunit alpha	-11.8342
YPTB0279	rplK	50S ribosomal protein L11	-11.7905
YPTB2782	dapX	Outer membrane protein assembly factor BamC	-11.7533
YPTB2074	dadA	D-amino acid dehydrogenase small subunit	-11.6953
YPTB1298	-	Nucleoid-associated protein YPTB1298	-11.675
YPTB3762	pckA	Phosphoenolpyruvate carboxykinase [ATP]	-11.6636
YPTB1415	aroA	3-phosphoshikimate 1-carboxyvinyltransferase	-11.6157
YPTB2339	rplT	50S ribosomal protein L20	-11.6135
YPTB0708	nadC	Quinolinate phosphoribosyltransferase	-11.6058
YPTB0096	rraB	Regulator of ribonuclease activity B	-11.5797
YPTB2204	-	Putative ABC transporter, periplasmic ribose/sugar-binding protein	-11.5444
YPTB3002	tsf	Elongation factor Ts	-11.53
YPTB3699	rpsJ	30S ribosomal protein S10	-11.5071
YPTB2083	gapA	Glyceraldehyde 3-phosphate dehydrogenase A	-11.4165
YPTB0883	fadF	Putative medium-/long-chain acyl-CoA dehydrogenase	-11.4082
YPTB2057	fadD	Long-chain-fatty-acid-CoA ligase	-11.3606
YPTB0109	argE	Acetylornithine deacetylase	-11.3503
YPTB3533	-	Putative uncharacterized protein	-11.322
YPTB3260	-	Putative exported protein	-11.3066
YPTB0560	-	Putative uncharacterized protein	-11.2779
YPTB2903	grcA	Autonomous glycyl radical cofactor	-11.2134
YPTB0680	rsmH	Ribosomal RNA small subunit methyltransferase H	-11.1488
YPTB2785	bcp	Bacterioferritin comigratory protein	-11.078
YPTB2088	sppA	Protease IV	-11.0679
YPTB0377	tyrB	Aromatic-amino-acid aminotransferase	-10.9872
YPTB3681	rpsE	30S ribosomal protein S5	-10.9393
YPTB2225	pntA	NAD(P) transhydrogenase alpha subunit	-10.929
YPTB2211	amn	Putative AMP nucleosidase	-10.8789
YPTB0430	purA	Adenylosuccinate synthetase	-10.8434
YPTB0172	rffG	dTDP-glucose 4,6-dehydratase	-10.8195
YPTB3770	-	Putative exported protein	-10.8173
YPTB1508	ybiT	ABC transporter ATP-binding protein	-10.7636
YPTB0557	-	Possible conserved cysteine desulfurase	-10.7155
YPTB3688	rplN	50S ribosomal protein L14	-10.6965
YPTB2047	pykA	Pyruvate kinase	-10.6871
YPTB0837	rplS	50S ribosomal protein L19	-10.6226
YPTB0460	mdh	Malate dehydrogenase	-10.6027
YPTB2840	hisS	Histidine--tRNA ligase	-10.5576
YPTB3749	aroB	3-dehydroquinate synthase	-10.5256
YPTB0440	rpsR	30S ribosomal protein S18	-10.5199
YPTB0297	hupA	DNA-binding protein HU-alpha	-10.5031
YPTB1251	eco	Ecotin	-10.3926
YPTB2772	-	Putative ABC transporter, periplasmmic iron binding protein	-10.3444
YPTB2197	-	Probable aldehyde dehydrogenase	-10.3373
YPTB0946	-	UPF0234 protein YPTB0946	-10.3176
YPTB2342	thrS	Threonine--tRNA ligase	-10.2889
YPTB0047	rpmB	50S ribosomal protein L28	-10.185
YPTB1410	-	Putative uncharacterized protein	-10.0604
YPTB1180	pgl	6-phosphogluconolactonase	-9.9513
YPTB1522	mglB	ABC transporter, perplasmic galactose-binding protein	-9.91291
YPTB3842	dppA	ABC transporter, periplasmic dipeptide binding protein	-9.88871
YPTB1105	gltL	ABC glutamate/aspartate transporter, ATP binding subunit gltL	-9.88088
YPTB0925	ahpC	Putative alkyl hydroperoxide reductase subunit C	-9.82953
YPTB0984	acrA	Acridine efflux pump, membrane fusion (MFP/HlyD) family protein	-9.79697
YPTB3687	rplX	50S ribosomal protein L24	-9.75699
YPTB1449	fabF2	3-oxoacyl-[acyl-carrier-protein] synthase 2	-9.62431
YPTB0897	pepD	Aminoacyl-histidine dipeptidase (Peptidase D)	-9.55949
YPTB2597	ackA	Acetate kinase	-9.48062
YPTB2867	ail	Attachment invasion locus protein	-9.41517
YPTB0478	rimP	Ribosome maturation factor RimP	-9.38705
YPTB3680	rpmD	50S ribosomal protein L30	-9.32834
YPTB0993	-	Nucleoid-associated protein YPTB0993	-9.25702
YPTB2124	-	Putative lipoprotein	-9.24178
YPTB0854	yfiF	Putative tRNA/rRNA methyltransferase	-9.22895
YPTB3746	rpe	Ribulose-phosphate 3-epimerase	-9.21427
YPTB0020	yihI	Der GTPase-activating protein YihI	-9.18337
YPTB3744	trpS	Tryptophan--tRNA ligase	-9.11586
YPTB3948	yidC	Membrane protein insertase YidC	-9.03502
YPTB2427	icdA	Isocitrate dehydrogenase [NADP]	-9.02148
YPTB2139	-	Putative uncharacterized protein	-9.01775
YPTB1562	hisG	ATP phosphoribosyltransferase	-8.9352
YPTB3930	fdhE	Protein FdhE homolog	-8.91455
YPTB0438	rpsF	30S ribosomal protein S6	-8.90422
YPTB3729	crp	cAMP-regulatory protein	-8.86684
YPTB0754	pyrG	CTP synthase	-8.77819
YPTB0641	-	Putative uncharacterized protein	-8.77313
YPTB0930	secD	Protein translocase subunit SecD	-8.70159
YPTB0061	-	Putative membrane protein	-8.64984
YPTB1160	pal	Peptidoglycan-associated lipoprotein Pal, OmpA family of porins	-8.61145
YPTB0489	-	Putative transcriptional regulatory protein	-8.52091
YPTB0985	acs	Acetyl-coenzyme A synthetase	-8.45249
YPTB0771	ispF	2-C-methyl-D-erythritol 2,4-cyclodiphosphate synthase	-8.42742
YPTB0003	asnA	Aspartate--ammonia ligase	-8.33711
YPTB2956	nrdR	Transcriptional repressor NrdR	-8.32062
YPTB2598	pta	Phosphate acetyltransferase	-8.31588
YPTB3684	rpsH	30S ribosomal protein S8	-8.27352
YPTB0887	nqrA	Na(+)-translocating NADH-quinone reductase subunit A	-8.19436
YPTB0983	acrB	RND family, acridine/multidrug efflux pump	-8.16336
YPTB3516	yrbC	Conserved putative exported protein	-8.14037
YPTB1258	rcsB	Capsule synthesis two component response regulator component B	-8.09808
YPTB3691	rplP	50S ribosomal protein L16	-8.07735
YPTB1408	pflB	Formate acetyltransferase 1	-8.02308
YPTB0729	panC	Pantothenate synthetase	-7.91026
YPTB0975	tesB	Acyl-CoA thioesterase II	-7.8616
YPTB3816	opdA	Oligopeptidase A	-7.84943
YPTB1771	-	CI repressor of phage 186 and others	-7.84486
YPTB0471	greA	Transcription elongation factor GreA 1	-7.81996
YPTB0455	ppa	Inorganic pyrophosphatase	-7.80614
YPTB0892	nqrF	Na(+)-translocating NADH-quinone reductase subunit F	-7.79675
YPTB0642	-	Putative uncharacterized protein	-7.79134
YPTB0941	xseB	Exodeoxyribonuclease 7 small subunit	-7.76848
YPTB0734	dksA	DnaK suppressor protein	-7.73387
YPTB1088	cspE	Putative cold shock protein	-7.6046
YPTB2307	lpp	Major outer membrane lipoprotein	-7.53639
YPTB0465	rpmA	50S ribosomal protein L27	-7.53201
YPTB0086	glpK	Glycerol kinase	-7.51113
YPTB0402	aspA	Aspartate ammonia-lyase	-7.49729
YPTB0796	fumA	Fumarase A (Fumarate hydratase class I), aerobic isozyme	-7.42125
YPTB1453	ompA	Outer membrane protein A	-7.32053
YPTB3963	pstS	ABC transporter, periplasmic phosphate-binding protein pstS	-7.31821
YPTB2103	adhE	Aldehyde-alcohol dehydrogenase	-7.31505
YPTB0780	ydjJ	Putative Zinc-binding dehydrogenase	-7.26668
YPTB0701	zapD	Cell division protein ZapD	-7.23247
YPTB0829	gshA	Glutamate--cysteine ligase	-7.16634
YPTB3705	rpsL	30S ribosomal protein S12	-7.11644
YPTB3766	-	Putative uncharacterized protein	-7.07671
YPTB0936	nusB	N utilization substance protein B homolog	-7.04935
YPTB1253	nrdB	Ribonucleoside-diphosphate reductase 1 beta chain	-6.97724
YPTB0026	-	Putative uncharacterized protein	-6.97301
YPTB1314	-	Putative D-mannonate oxidoreductase	-6.93208
YPTB3645	malE	ABC transporter, periplasmic maltose-binding protein malE	-6.86502
YPTB2639	fadL	Putative long-chain fatty acid outer membrane transport protein	-6.75403
YPTB0559	-	Putative uncharacterized protein	-6.72714
YPTB2858	nifU	NifU family protein	-6.70829
YPTB0631	apaH	Bis(5-nucleosyl)-tetraphosphatase, symmetrical	-6.47511
YPTB2327	arnD	Probable 4-deoxy-4-formamido-L-arabinose-phosphoundecaprenol deformylase ArnD	-6.45189
YPTB2589	aat	Probable aminotransferase	-6.44193
YPTB0380	ssb	Single-stranded DNA-binding protein	-6.32855
YPTB1400	lrp	Leucine-responsive regulatory protein	-6.17388
YPTB3915	glyQ	Glycine--tRNA ligase alpha subunit	-5.99107
YPTB3748	-	Putative uncharacterized protein	-5.96407
YPTB2029	argS	Arginine--tRNA ligase	-5.91459
YPTB0692	ftsA	Cell division protein ftsA	-5.89065
YPTB2483	dinI	DNA-damage-inducible protein I	-5.75045
YPTB3656	aceA	Isocitrate lyase	-5.73206
YPTB2125	trpA	Tryptophan synthase alpha chain	-5.69412
YPTB2174	araF	ABC transporter, periplasmic L-arabinose-binding protein araF	-5.62548
YPTB0684	murF	UDP-N-acetylmuramoyl-tripeptide--D-alanyl-D-alanine ligase	-5.54847
YPTB3462	terY	Putative tellurium resistance protein	-5.54742
YPTB3410	-	Conserved hypothetical membrane protein	-5.53922
YPTB3007	-	UPF0325 protein YPTB3007	-5.52634
YPTB3534	-	Putative exported protein	-5.51058
YPTB1450	fabA	3-hydroxydecanoyl-[acyl-carrier-protein] dehydratase	-5.46329
YPTB1559	hisB	Histidine biosynthesis bifunctional protein HisB	-5.44029
YPTB2770	-	Probable ABC transporter, ATP-binding subunit	-5.41928
YPTB0215	ATZN	P-type heavy metal efflux ATPase, ATZN	-5.41583
YPTB2547	-	Putative exported protein	-5.33858
YPTB3033	thyA	Thymidylate synthase	-5.32734
YPTB2024	-	UPF0502 protein YPTB2024	-5.16718
YPTB2457	-	Putative uncharacterized protein	-5.08706
YPTB2138	sohB	Peptidase family U7 protein	-5.03071
YPTB1108	ybeJ	ABC transporter, periplasmic glutamate/aspatate binding protein	-5.00185
YPTB3696	rplW	50S ribosomal protein L23	-4.92707
YPTB0884	lpcA	Phosphoheptose isomerase	-4.88158
YPTB2458	-	Putative uncharacterized protein	-4.86598
YPTB3402	-	Putative uncharacterized protein	-4.78582
YPTB2563	elaB	Putative membrane protein	-4.64284
YPTB3006	dapD	2,3,4,5-tetrahydropyridine-2,6-dicarboxylate N-succinyltransferase	-4.63679
YPTB2711	ligA	DNA ligase	-4.54056
YPTB1170	galT	Galactose-1-phosphate uridylyltransferase	-4.46439
YPTB2081	-	Putative exported protein	-4.41177
YPTB0901	gpt	Xanthine phosphoribosyltransferase	-4.39145
YPTB2021	-	Putative lipoprotein	-4.18253
YPTB0472	-	Putative uncharacterized protein	-4.02423
YPTB0094	-	Putative exported protein	-3.90957
YPTB1261	-	Outer membrane protein C, porin	-3.84366
YPTB0412	frdB	Fumarate reductase iron-sulfur protein	-3.79941
YPTB2603	-	Putative uncharacterized protein	-3.7481
YPTB2699	-	Putative uncharacterized protein	-3.65331
YPTB0222	ftsE	Cell division ATP-binding protein	-3.51141
YPTB2837	engB	Probable GTP-binding protein EngB	-3.42839
YPTB2587	nuoA	NADH-quinone oxidoreductase subunit A	-3.25465
YPTB2304	ribE	Riboflavin synthase alpha chain	-3.13769
YPTB3642	lamB1	Maltoporin 1	-3.13453
YPTB3805	-	ABC transporter, periplasmic ribose binding protein	-3.08751
YPTB2395	-	Probable N-acetylmuramoyl-L-alanine amidase	-2.96484
YPTB0639	-	Putative uncharacterized protein	-2.92454
YPTB0306	actP	Cation/acetate symporter ActP	-2.70352
YPTB3641	malM	Maltose operon periplasmic protein	-2.6376
YPTB2270	pspA	Phage shock protein A	-2.58392
YPTB3105	-	ABC transporter, periplasmic sugar-binding protein	-2.31292
YPTB2156	cstA	Putative carbon starvation protein A	-2.28745
YPTB3517	yrbD	Conserved putative membrane protein	-2.28039
YPTB0903	crl	Sigma factor-binding protein crl	-2.27309
YPTB1094	dacA	Putative penicillin-binding protein 5	-2.2702
YPTB3657	aceB	Malate synthase	-2.22778
YPTB2469	fabF	3-oxoacyl-[acyl-carrier-protein] synthase 2	-2.1644
YPTB0595	slt	Putative lytic murein transglycosylase, soluble	-2.07073
YPTB3001	pyrH	Uridylate kinase	-2.01683
YPTB1392	cspD	Cold shock-like protein	-2.00453
YPTB2352	-	Putative uncharacterized protein	-1.88662
YPTB3567	yhdH	Probable zinc-binding dehydrogenase	-1.79728
YPTB0833	ffh	Signal recognition particle protein	-1.70209
YPTB0732	pcnB	Poly(A) polymerase I	-1.62612
YPTB3785	glgC	Glucose-1-phosphate adenylyltransferase	-1.54643
Gene Number	Gene Name	Predicted Function	Fold Change*
YPTB2354	-	Putative uncharacterized protein	1.49994
YPTB3775	-	Phosphorylase	1.93492
YPTB2300	purR	HTH-type transcriptional repressor PurR	1.98018
YPTB3813	gdhA	Glutamate dehydrogenase	2.0455
YPTB2727	-	Putative membrane protein	3.00323
YPTB3299	-	Probable peptidase PepT familly	3.00445
YPTB0040	-	Putative uncharacterized protein	3.16133
YPTB2610	hisJ	ABC tranporter, periplasmic histidine-binding protein hisJ	3.91194
YPTB2394	-	Putative surface protein	19.4405
Gene Number	Gene Name	Predicted Function	Fold Change*
YPTB0001	-	Putative flavoprotein	ND-csrB
YPTB0008	-	Ribokinase	ND-csrB
YPTB0018	polA	DNA polymerase A	ND-csrB
YPTB0030	-	Possible exported protein	ND-csrB
YPTB0042	pyrE	Orotate phosphoribosyltransferase	ND-csrB
YPTB0068	-	Bifunctional regulatory protein/DNA repair protein	ND-csrB
YPTB0070	cpxR	Two component system response regulatory protein	ND-csrB
YPTB0082	-	Putative exported protein	ND-csrB
YPTB0085	glpX	Fructose-1,6-bisphosphatase	ND-csrB
YPTB0098	hslV	ATP-dependent protease subunit HslV	ND-csrB
YPTB0105	metB	Cystathionine gamma-synthase	ND-csrB
YPTB0121	sthA	Soluble pyridine nucleotide transhydrogenase	ND-csrB
YPTB0123	yijD	Putative membrane protein	ND-csrB
YPTB0126	murQ	N-acetylmuramic acid 6-phosphate etherase	ND-csrB
YPTB0152	pYV0023	Possible transposase remnant	ND-csrB
YPTB0169	wzzE	Putative lipopolysaccharide biosynthesis protein	ND-csrB
YPTB0175	rffA	Putative lipopolysaccharide biosynthesis protein	ND-csrB
YPTB0181	hemY	Putative protoheme IX biogenesis protein	ND-csrB
YPTB0197	-	Putative uncharacterized protein	ND-csrB
YPTB0198	corA	Magnesium transport protein CorA	ND-csrB
YPTB0205	plsB	Glycerol-3-phosphate acyltransferase	ND-csrB
YPTB0217	-	Putative uncharacterized protein	ND-csrB
YPTB0242	ugpQ	Glycerophosphoryl diester phosphodiesterase	ND-csrB
YPTB0255	ubiE	Ubiquinone/menaquinone biosynthesis methyltransferase ubiE	ND-csrB
YPTB0274	coaA	Pantothenate kinase	ND-csrB
YPTB0339	hmuS	Possible hemin degradation/transport protein hmuS	ND-csrB
YPTB0366	ubiC	Chorismate--pyruvate lyase	ND-csrB
YPTB0407	-	Putative uncharacterized protein	ND-csrB
YPTB0416	psd	Phosphatidylserine decarboxylase proenzyme	ND-csrB
YPTB0436	rlmB	23S rRNA (guanosine-2-O-)-methyltransferase RlmB	ND-csrB
YPTB0452	-	Putative exported protein	ND-csrB
YPTB0453	-	Putative exported protein	ND-csrB
YPTB0459	argR	Arginine repressor	ND-csrB
YPTB0463	ispB	Octaprenyl-diphosphate synthase	ND-csrB
YPTB0464	rplU	50S ribosomal protein L21	ND-csrB
YPTB0482	truD	tRNA pseudouridine synthase D	ND-csrB
YPTB0531	pepA	Probable cytosol aminopeptidase	ND-csrB
YPTB0572	rsmC	Ribosomal RNA small subunit methyltransferase C	ND-csrB
YPTB0575	prfC	Peptide chain release factor 3	ND-csrB
YPTB0586	serB	3-phosphoserine phosphatase	ND-csrB
YPTB0589	-	Putative uncharacterized protein	ND-csrB
YPTB0600	creA	Putative exported protein	ND-csrB
YPTB0640	-	Putative uncharacterized protein	ND-csrB
YPTB0645	-	Putative uncharacterized protein	ND-csrB
YPTB0646	-	Putative uncharacterized protein	ND-csrB
YPTB0650	-	Putative uncharacterized protein	ND-csrB
YPTB0651	-	Putative uncharacterized protein	ND-csrB
YPTB0656	-	Putative membrane protein	ND-csrB
YPTB0677	fruR	Putative transcriptional regulator for the control of carbon and energy metabolism (GalR/LacI family)	ND-csrB
YPTB0683	murE	UDP-N-acetylmuramoyl-L-alanyl-D-glutamate--2,6-diaminopimelate ligase	ND-csrB
YPTB0686	murD	UDP-N-acetylmuramoylalanine--D-glutamate ligase	ND-csrB
YPTB0703	guaC	GMP reductase	ND-csrB
YPTB0719	speD	S-adenosylmethionine decarboxylase proenzyme	ND-csrB
YPTB0744	erpA	Iron-sulfur cluster insertion protein ErpA	ND-csrB
YPTB0761	cysH	Phosphoadenosine phosphosulfate reductase	ND-csrB
YPTB0775	nlpD	Lipoprotein	ND-csrB
YPTB0784	-	Putative transcriptional regulatory protein	ND-csrB
YPTB0835	rimM	Ribosome maturation factor RimM	ND-csrB
YPTB0875	mtnC	Enolase-phosphatase E1	ND-csrB
YPTB0877	mtnA	Methylthioribose-1-phosphate isomerase	ND-csrB
YPTB0878	mtnK	Methylthioribose kinase	ND-csrB
YPTB0895	-	Putative exported protein	ND-csrB
YPTB0902	-	UPF0255 protein YPTB0902	ND-csrB
YPTB0940	ispA	Geranyltranstransferase (Farnesyldiphosphate synthase)	ND-csrB
YPTB0986	ychN	Putative uncharacterized protein ychN	ND-csrB
YPTB0999	ddhA	Glucose-1-phosphate cytidylyltransferase	ND-csrB
YPTB1003	wbyH	Putative exported protein	ND-csrB
YPTB1009	gmd	GDP-D-mannose dehydratase	ND-csrB
YPTB1035	cysS	Cysteine--tRNA ligase	ND-csrB
YPTB1036	-	Putative uncharacterized protein	ND-csrB
YPTB1093	-	UPF0250 protein YPTB1093	ND-csrB
YPTB1096	rodZ	Cytoskeleton protein RodZ	ND-csrB
YPTB1099	-	Putative uncharacterized protein	ND-csrB
YPTB1100	nadD	Probable nicotinate-nucleotide adenylyltransferase	ND-csrB
YPTB1111	-	Probable rRNA maturation factor	ND-csrB
YPTB1118	nagA	N-acetylglucosamine-6-phosphate deacetylase	ND-csrB
YPTB1119	nagB	Glucosamine-6-phosphate deaminase	ND-csrB
YPTB1125	fldA	Flavodoxin 1	ND-csrB
YPTB1162	nadA	Quinolinate synthase A	ND-csrB
YPTB1201	xapA	Xanthosine phosphorylase	ND-csrB
YPTB1213	-	Putative tetR family transcriptional regulator	ND-csrB
YPTB1214	rhlE	Putative ATP-dependent RNA helicase rhlE	ND-csrB
YPTB1265	ttcA	tRNA 2-thiocytidine biosynthesis protein TtcA	ND-csrB
YPTB1287	-	Putative bacteriophage tail fiber protein	ND-csrB
YPTB1297	-	UPF0352 protein YPTB1297	ND-csrB
YPTB1316	-	Elongation factor P-like protein	ND-csrB
YPTB1354	deoC2	Deoxyribose-phosphate aldolase 2	ND-csrB
YPTB1361	potF	ABC type periplasmic putrescine/spermidine binding protein, potF	ND-csrB
YPTB1388	-	Putative uncharacterized protein	ND-csrB
YPTB1390	-	Putative HlyD family secretion protein	ND-csrB
YPTB1394	clpA	ATP-dependent Clp protease ATP-binding subunit	ND-csrB
YPTB1416	cmoA1	tRNA (cmo5U34)-methyltransferase 1	ND-csrB
YPTB1425	kdsB	3-deoxy-manno-octulosonate cytidylyltransferase	ND-csrB
YPTB1430	mukB	Chromosome partition protein MukB	ND-csrB
YPTB1442	rlmL	Ribosomal RNA large subunit methyltransferase K/L	ND-csrB
YPTB1457	-	Putative membrane protein	ND-csrB
YPTB1459	mgsA	Methylglyoxal synthase	ND-csrB
YPTB1488	-	Putative uncharacterized protein	ND-csrB
YPTB1510	mog	Putative molybdochetalase in molybdopterine biosynthesis	ND-csrB
YPTB1511	cspD	Molybdopterin biosynthesis protein	ND-csrB
YPTB1513	-	ABC transporter ATP-binding protein	ND-csrB
YPTB1560	hisC	Histidinol-phosphate aminotransferase	ND-csrB
YPTB1612	-	Putative uncharacterized protein	ND-csrB
YPTB1651	purT	Phosphoribosylglycinamide formyltransferase 2	ND-csrB
YPTB1657	pip	Proline iminopeptidase	ND-csrB
YPTB1662	yebY	Putative exported protein	ND-csrB
YPTB1724	putP	SSS family proline symporter	ND-csrB
YPTB1734	-	Putative uncharacterized protein	ND-csrB
YPTB1887	-	Putative uncharacterized protein	ND-csrB
YPTB1888	-	Putative uncharacterized protein	ND-csrB
YPTB1923	-	Putative two-component response regulator	ND-csrB
YPTB1940	-	Putative exported protein	ND-csrB
YPTB2053	-	Putative uncharacterized protein	ND-csrB
YPTB2087	ansA	L-asparaginase I	ND-csrB
YPTB2090	selD	Selenide, water dikinase	ND-csrB
YPTB2094	xthA	Exodeoxyribonuclease III	ND-csrB
YPTB2159	-	Putative uncharacterized protein	ND-csrB
YPTB2193	-	Putative uncharacterized protein	ND-csrB
YPTB2223	-	Putative stress protein	ND-csrB
YPTB2258	mppA	Putative ABC transporter, periplasmic murein peptide-binding protein	ND-csrB
YPTB2262	tyrR	Transcriptional regulatory protein	ND-csrB
YPTB2283	tyrS	Tyrosine--tRNA ligase	ND-csrB
YPTB2293	-	NADH:flavin oxidoreductase / NADH oxidase family protein	ND-csrB
YPTB2295	gloA	Lactoylglutathione lyase	ND-csrB
YPTB2320	aroH	Phospho-2-dehydro-3-deoxyheptonate aldolase	ND-csrB
YPTB2322	lpoA	Penicillin-binding protein activator LpoA	ND-csrB
YPTB2345	matP	Macrodomain Ter protein	ND-csrB
YPTB2365	gltP	DAACS family Na/dicarboxylate symporter	ND-csrB
YPTB2423	-	Putative uncharacterized protein	ND-csrB
YPTB2431	hflD	High frequency lysogenization protein HflD homolog	ND-csrB
YPTB2432	purB	Adenylosuccinate lyase	ND-csrB
YPTB2433	-	Putative lipoprotein	ND-csrB
YPTB2434	phoP	Response regulator protein	ND-csrB
YPTB2454	-	Putative shikimate dehydrogenase	ND-csrB
YPTB2459	-	Putative uncharacterized protein	ND-csrB
YPTB2476	-	Putative uncharacterized protein	ND-csrB
YPTB2486	-	Putative LuxR-family regulatory protein	ND-csrB
YPTB2505	-	Putative uncharacterized protein	ND-csrB
YPTB2506	-	Putative uncharacterized protein	ND-csrB
YPTB2562	-	Putative uncharacterized protein	ND-csrB
YPTB2586	nuoB	NADH-quinone oxidoreductase subunit B	ND-csrB
YPTB2612	purF	Amidophosphoribosyltransferase	ND-csrB
YPTB2615	folC	Dihydrofolate synthase / folylpolyglutamate synthase	ND-csrB
YPTB2628	-	Putative uncharacterized protein	ND-csrB
YPTB2632	aroC	Chorismate synthase	ND-csrB
YPTB2640	vcaJ	VacJ lipoprotein	ND-csrB
YPTB2735	cysP	ABC transporter, periplasmic thiosulfate-binding protein CysP	ND-csrB
YPTB2743	-	Putative uncharacterized protein	ND-csrB
YPTB2744	yfeY	Putative lipoprotein	ND-csrB
YPTB2763	narP	Nitrate/nitrite response regulator protein NarP	ND-csrB
YPTB2775	dapE	Succinyl-diaminopimelate desuccinylase	ND-csrB
YPTB2802	ppk	Polyphosphate kinase	ND-csrB
YPTB2856	hscB	Co-chaperone protein HscB	ND-csrB
YPTB2859	iscS	Cysteine desulfurase	ND-csrB
YPTB2872	glnB	Nitrogen regulatory protein P-II	ND-csrB
YPTB2873	nadE	Putative glutamine-dependent NAD	ND-csrB
YPTB2874	-	Two-component system response regulator	ND-csrB
YPTB2882	yfhB	Putative membrane protein	ND-csrB
YPTB2886	acpS	Holo-[acyl-carrier-protein] synthase	ND-csrB
YPTB2887	pdxJ	Pyridoxine 5-phosphate synthase	ND-csrB
YPTB2890	rnc	Ribonuclease 3	ND-csrB
YPTB2891	lepB	Signal peptidase I	ND-csrB
YPTB2894	rsmA	Ribosomal RNA small subunit methyltransferase A	ND-csrB
YPTB2895	rseB	Sigma E factor regulatory protein	ND-csrB
YPTB2898	nadB	L-aspartate oxidase	ND-csrB
YPTB2940	ureF	Urease accessory protein UreF	ND-csrB
YPTB2961	proX	ABC transporter, periplasmic proline/glycine/betaine-binding protein proX	ND-csrB
YPTB2986	-	Putative uncharacterized protein	ND-csrB
YPTB2991	lpxA	Acyl-[acyl-carrier-protein]--UDP-N-acetylglucosamine O-acyltransferase	ND-csrB
YPTB2992	fabZ	(3R)-hydroxymyristoyl-[acyl-carrier-protein] dehydratase	ND-csrB
YPTB3005	glnD	[Protein-PII] uridylyltransferase	ND-csrB
YPTB3013	-	Putative uncharacterized protein	ND-csrB
YPTB3019	-	Putative uncharacterized protein	ND-csrB
YPTB3075	-	DeoR-family regulatory protein	ND-csrB
YPTB3166	dsbC	Thiol:disulfide interchange protein (DsbC)	ND-csrB
YPTB3189	serA	D-3-phosphoglycerate dehydrogenase (PGDH)	ND-csrB
YPTB3191	iciA	Chromosome initiation inhibitor	ND-csrB
YPTB3199	-	Putative conserved lipoprotein	ND-csrB
YPTB3215	yggT	Conserved hypothetical membrane protein	ND-csrB
YPTB3271	-	Sodium:sulfate symporter, DASS family	ND-csrB
YPTB3308	-	Conserved putative membrane protein	ND-csrB
YPTB3409	-	Putative uncharacterized protein	ND-csrB
YPTB3421	-	Putative uncharacterized protein	ND-csrB
YPTB3429	-	Putative uncharacterized protein	ND-csrB
YPTB3466	-	Putative uncharacterized protein	ND-csrB
YPTB3513	murA	UDP-N-acetylglucosamine 1-carboxyvinyltransferase	ND-csrB
YPTB3521	-	Arabinose 5-phosphate isomerase	ND-csrB
YPTB3524	-	Putative uncharacterized protein	ND-csrB
YPTB3528	ptsN	Nitrogen regulatory IIA protein (Enzyme IIA-NTR)	ND-csrB
YPTB3529	-	UPF0042 nucleotide-binding protein YPTB3529	ND-csrB
YPTB3532	pyrI	Aspartate carbamoyltransferase regulatory chain	ND-csrB
YPTB3541	pmbA	Putative modulator of DNA gyrase	ND-csrB
YPTB3553	tcaC	Insecticidal toxin complex	ND-csrB
YPTB3559	-	Putative carbon-nitrogen hydrolase	ND-csrB
YPTB3562	-	Maf-like protein YPTB3562	ND-csrB
YPTB3570	aroQ	3-dehydroquinate dehydratase	ND-csrB
YPTB3575	prmA	Ribosomal protein L11 methyltransferase	ND-csrB
YPTB3577	fis	DNA-binding protein fis	ND-csrB
YPTB3579	-	Putative GntR-family transcriptional regulatory protein	ND-csrB
YPTB3620	-	Putative uncharacterized protein	ND-csrB
YPTB3682	rplR	50S ribosomal protein L18	ND-csrB
YPTB3750	aroK	Shikimate kinase 1	ND-csrB
YPTB3784	glgA	Glycogen synthase	ND-csrB
YPTB3830	kdgK	2-dehydro-3-deoxygluconokinase	ND-csrB
YPTB3831	-	Putative insulinase family protease	ND-csrB
YPTB3919	mtlD	Mannitol-1-phosphate 5-dehydrogenase	ND-csrB
YPTB3927	fdoG	Formate dehydrogenase-O, major subunit (Formate dehydrogenase)	ND-csrB
YPTB3953	yieG	Xanthine/uracil permease family protein	ND-csrB
YPTB3959	phoU	Phosphate transport regulatory protein	ND-csrB
YPTB3960	pstB2	Phosphate import ATP-binding protein PstB 2	ND-csrB
Gene Number	Gene Name	Predicted Function	Fold Change*
YPTB0127	-	ABC transporter, periplasmic ribose/sugar binding protein	ND-wt
YPTB0307	-	Putative membrane protein	ND-wt
YPTB0345	-	Methylenetetrahydrofolate reductase	ND-wt
YPTB0395	-	Putative TetR-family regulatory protein	ND-wt
YPTB0451	msrA	Peptide methionine sulfoxide reductase MsrA	ND-wt
YPTB0555	-	Putative lipopolysaccharide core biosynthesis protein	ND-wt
YPTB0565	-	Putative lipoprotein, heavy metal/multidrug efflux, MFP family	ND-wt
YPTB0582	deoA	Thymidine phosphorylase	ND-wt
YPTB0598	gpmI	2,3-bisphosphoglycerate-independent phosphoglycerate mutase	ND-wt
YPTB0605	-	UPF0246 protein YPTB0605	ND-wt
YPTB0724	yadF	Carbonic anhydrase	ND-wt
YPTB0728	panD	Aspartate 1-decarboxylase	ND-wt
YPTB0748	diaA	DnaA initiator-associating protein DiaA	ND-wt
YPTB0827	yqaB	Putative phosphoglucomutase, contains a phophatase-like domain	ND-wt
YPTB0857	emrR	Transcriptional repressor of for multidrug resistance pump (MarR family)	ND-wt
YPTB0943	thiI	tRNA sulfurtransferase	ND-wt
YPTB1008	wbyK	Putative mannosyltransferase	ND-wt
YPTB1037	folD	Bifunctional protein FolD	ND-wt
YPTB1095	rlpA	Rare lipoprotein A	ND-wt
YPTB1345	-	Putative glutathione S-transferase-family protein	ND-wt
YPTB1420	msbA	Lipid A export ATP-binding/permease protein MsbA	ND-wt
YPTB1443	uup	ABC transporter with duplicated ATP-binding domains	ND-wt
YPTB1524	mglC	ABC galactoside transporter, permease subunit mglC	ND-wt
YPTB1556	hisF	Imidazole glycerol phosphate synthase subunit HisF	ND-wt
YPTB1584	-	Putative uncharacterized protein	ND-wt
YPTB1647	sdaA	L-serine dehydratase	ND-wt
YPTB1685	-	ABC sugar transporter, permease subunit	ND-wt
YPTB1714	fliC	Thermoregulated motility protein	ND-wt
YPTB1741	-	Putative bacteriophage P2 tail protein gpT	ND-wt
YPTB1969	-	Putative uncharacterized protein	ND-wt
YPTB2005	prfA	Peptide chain release factor 1	ND-wt
YPTB2058	rnd	Ribonuclease D	ND-wt
YPTB2064	-	Putative fumarylacetoacetate hydrolase family protein	ND-wt
YPTB2100	-	Putative nucleotide sugar dehydrogenase	ND-wt
YPTB2108	oppD	ABC oligopeptide transporter, ATP-binding subunit oppD	ND-wt
YPTB2222	fnr	Fumarate and nitrate reduction regulatory protein	ND-wt
YPTB2308	-	Putative uncharacterized protein	ND-wt
YPTB2359	-	Putative ABC sugar transporter (Permease)	ND-wt
YPTB2362	-	Putative ABC type periplasmic sugar-binding protein	ND-wt
YPTB2378	-	Putative uncharacterized protein	ND-wt
YPTB2410	mgtB	Mg(2+) transport protein B, P-type ATPase	ND-wt
YPTB2439	nagK	N-acetyl-D-glucosamine kinase	ND-wt
YPTB2441	lolD	Lipoprotein-releasing system ATP-binding protein LolD	ND-wt
YPTB2548	glnH	ABC tranporter, periplasmic glutamine-binding protein glnH	ND-wt
YPTB2580	nuoI	NADH-quinone oxidoreductase subunit I	ND-wt
YPTB2588	pecT	LysR-family transcriptional regulatory protein	ND-wt
YPTB2601	-	PTS system, IIB component, possible mannitol or pentitol permease	ND-wt
YPTB2972	-	D,D-heptose 1,7-bisphosphate phosphatase	ND-wt
YPTB2990	lpxB	Lipid-A-disaccharide synthase	ND-wt
YPTB3101	-	ABC type periplasmic sugar(Maltose)-binding protein	ND-wt
YPTB3106	-	Putative exported protein	ND-wt
YPTB3230	mglA	Galactose/methyl galactoside import ATP-binding protein MglA	ND-wt
YPTB3231	-	Putative sugar ABC transporter periplasmic binding protein	ND-wt
YPTB3362	-	Fimbrial chaperone protein	ND-wt
YPTB3387	-	Putative iron-containing alcohol dehydrogenase	ND-wt
YPTB3412	uppP	Undecaprenyl-diphosphatase	ND-wt
YPTB3455	-	Putative uncharacterized protein	ND-wt
YPTB3512	degS	Protease	ND-wt
YPTB3536	treB	PTS system, trehalose-specific IIBC component	ND-wt
YPTB3539	-	Putative cytochrome	ND-wt
YPTB3552	-	Putative (AF046867) insecticidal toxin complex protein	ND-wt
YPTB3637	-	Putative uncharacterized protein	ND-wt
YPTB3638	-	Putative uncharacterized protein	ND-wt
YPTB3726	prk	Phosphoribulokinase	ND-wt
YPTB3838	dppF	ABC dipeptide transporter, ATP-binding subunit	ND-wt
YPTB3839	dppD	ABC dipeptide transporter, ATP-binding subunit	ND-wt
YPTB3878	-	Putative predicted metal-dependent hydrolase	ND-wt
YPTB3882	hsdM	Putative type I site-specific deoxyribonuclease LldI chain hs	ND-wt
YPTB3890	-	ABC transporter, periplasmic xylose binding protein	ND-wt
YPTB3943	dnaA	Chromosomal replication initiator protein DnaA	ND-wt
*ND-csrB: Not detected in csrB, denotes proteins that were below quantifiable levels in csrB mutant, but were detected in wild-type samples
*ND-wt: Not detected in wt, denotes proteins that were below quantifiable levels in wild-type, but were detected in csrB mutant samples
